# Supplementary material for: Perceived barriers to cervical cancer screening and motivators for at-home human papillomavirus self-sampling during the COVID-19 pandemic: Results from a telephone survey
Source: eLife. 2023 May 26;12:e84664. doi: 10.7554/eLife.84664 (PMC10335828; doi:10.7554/eLife.84664)
Supplement: Table 1—source data 1. [file elife-84664-table1-data1.zip]

Archive with 1 entries (1 files):
- Data_Source_for_Table_1.xls
